# Supplementary material for: Is painting by elephants in zoos as enriching as we are led to believe?
Source: PeerJ. 2014 Jul 1;2:e471. doi: 10.7717/peerj.471 (PMC4103097; doi:10.7717/peerj.471)
Supplement: Supplemental Information 1 [file peerj-02-471-s001.xls]

## Sheet: Sheet1
Painting Day	Vocalisations
			Morning	Midday	Afternoon	Total
Dokoon		1	7	2	0	9
		2	3	5	2	10
		3	6	14	3	23			Morning	Midday	Afternoon
		4	12	3	1	16		D	7	2	0
Mean			7	6	1.5	14.5	4.83333		3	5	2
SD			3.74166	5.47723	1.29099	6.45497			6	14	3
Sem			1.41421	2.23607	1.05409	1.69516			12	3	1
Num-oi		1	3	0	3	6		N	3	0	3
		2	5	3	0	8			5	3	0
		3	3	15	31	49			3	15	31
		4	0	4	0	4			0	4	0
Mean			2.75	5.5	8.5	16.75	5.58333	K	0	0	0					3.41667	3.75	3.5
SD			2.06155	6.55744	15.0665	21.5619			2	1	1					1.84842	2.11345	0.47011
Sem			1.24316	2.7961	5.16777	5.26842			2	8	0
Kulab		1	0	0	0	0			0	3	0
		2	2	1	1	4		Mean	3.58333	4.83333	3.41667	3.94444
		3	2	8	0	10		SD	3.50216	5.02418	8.76417
		4	0	3	0	3		Sem	1.89297	2.19848	1.84842
Mean			1	3	0.25	4.25	1.41667
SD			1.1547	3.55903	0.5	4.19325
Sem			1.1547	2.0548	1	2.03402
Non-Painting Day									Morning	Midday	Afternoon
Dokoon		1	18	11	10	39		D	18	11	10
		2	7	14	8	29			7	14	8
		3	8	0	7	15			8	0	7
		4	0	22	11	33			0	22	11				Morn	Mid	Aft			Morn	Mid	Aft			Morn	Mid	Aft
Mean			8.25	11.75	9	29	9.66667	N	1	3	3			Mean	3.58333	4.83333	3.41667			3.08333	5.58333	3.75			3.66667	4.83333	3.5
SD			7.41058	9.10586	1.82574	10.198			2	9	1			SD	3.50216	5.02418	8.76417			5.46823	6.97343	4.09268			4.75458	8.23333	3.58025
Sem			2.58003	2.65645	0.608581	1.89373			1	2	2			Sem	1.89297	2.19848	1.84842			3.11413	2.95121	2.11345			0.624307	1.08109	0.47011
Num-oi		1	1	3	3	7			0	3	2
		2	2	9	1	12		K	0	0	0
		3	1	2	2	5			0	1	0
		4	0	3	2	5			0	0	0
Mean			1	4.25	2	7.25	2.41667		0	2	1
SD			0.816497	3.20156	0.816497	3.30404		Mean	3.08333	5.58333	3.75	4.13889
Sem			0.816497	1.55299	0.57735	1.22709		SD	5.46823	6.97343	4.09268
Kulab		1	0	0	0	0		Sem	3.11413	2.95121	2.11345
		2	0	1	0	1
		3	0	0	0	0
		4	0	2	1	3
Mean			0	0.75	0.25	1	0.333333
SD			0	0.957427	0.5	1.41421
Sem			#DIV/0!	1.10554	1	1.41421			Morning	Midday	Afternoon
Painting Day/NP el								D	0	0	3
Dokoon		1	0	0	3	3			0	16	6
		2	0	16	6	22			5	3	0
		3	5	3	0	8			0	0	0
		4	0	0	0	0		N	3	27	4
Mean			32.5	31.25	26.5	24.25	30.0833		13	3	11
SD			2.5	7.63217	2.87228	9.74252			9	3	6
Sem			0.438529	1.36528	0.557961	1.97841			11	0	8
Num-oi		1	3	27	4	34		K	0	3	2
		2	13	3	11	27			2	1	0
		3	9	3	6	18			1	0	1
		4	11	0	8	19			0	2	1
Mean			9	8.25	7.25	24.5	8.16667	Mean	3.66667	4.83333	3.5	4
SD			4.32049	12.5797	2.98608	7.50555		SD	4.75458	8.23334	3.58025
Sem			1.44016	4.37971	1.109	1.51635		Sem	0.624307	1.08109	0.47011
Kulab		1	0	3	2	5
		2	2	1	0	3
		3	1	0	1	2
		4	0	2	1	3
Mean			0.75	1.5	1	3.25	1.08333
SD			0.957427	1.29099	0.816497	1.25831
Sem			1.10554	1.05409	0.816497	0.697982

## Sheet: Sheet2
Painting Day	Abnormal Behaviour	Stereotyped/Abnormal behaviour
			Morning	Midday	Afternoon	Total			Morning	Midday	Afternoon
Dokoon		1	5	23	14	42		D	5	23	14
		2	2	0	6	8			2	0	6
		3	0	4	8	12			0	4	8
		4	0	1	3	4			0	1	3
Mean			1.75	7	7.75	16.5	5.5	N	4	3	0
SD			2.36291	10.8012	4.64579	17.3109			3	10	4
Sem			1.78619	4.08248	1.66882	4.26164			3	8	4
Num-oi		1	4	3	0	7			3	6	0
		2	3	10	4	17		K	0	1	0
		3	3	8	4	15			1	11	1
		4	3	6	0	9			3	11	3
Mean			3.25	6.75	2	12	4		4	2	1
SD			0.5	2.98608	2.3094	4.76095		MK	4	1	7
Sem			0.27735	1.14934	1.63299	1.37437			4	22	0
Kulab		1	0	1	0	1			6	14	6
		2	1	11	1	13			4	1	9
		3	3	11	3	17			2.875	7.375	4.125
		4	4	2	1	7			1.82117	7.36546	4.01456
Mean			2	6.25	1.25	9.5	3.16667		1.07407	2.71218	1.97663
SD			1.82574	5.5	1.25831	7
Sem			1.29099	2.2	1.12546	2.2711			Morn	Mid	Aft	Total
Mek Kappah		1	4	1	7	12		Mean	2.875	7.375	4.125	4.79167
		2	4	22	0	26		SD	1.82117	7.36546	4.01456
		3	6	14	6	26		Sem	1.07407	2.71218	1.97663
		4	4	1	9	14
Mean			4.5	9.5	5.5	19.5	6.5
SD			1	10.3441	3.87298	7.54983
Sem			0.471405	3.35606	1.65145	1.7097																		0	4	8
Non Painting			Morning	Midday	Afternoon	Total																		0	1	3
Dokoon		1	10	8	0	18																	N	4	3	0
		2	6	16	13	35																		3	10	4
		3	25	14	6	45			Morning	Midday	Afternoon													3	8	4
		4	2	2	6	10		D	10	8	0													3	6	0
Mean			10.75	10	6.25	27	9		6	16	13												K	0	1	0
SD			10.0457	6.32456	5.31507	15.8955			25	14	6													1	11	1
Sem			3.06392	2	2.12603	3.05909			2	2	6													3	11	3
Num-oi		1	3	4	4	11		N	3	4	4													4	2	1
		2	3	4	2	9			3	4	2												MK	4	1	7
		3	5	0	3	8			5	0	3													4	22	0
		4	2	1	5	8			2	1	5													6	14	6
Mean			3.25	2.25	3.5	9	3	K	7	10	0													4	1	9
SD			1.25831	2.06155	1.29099	1.41421			5	2	2
Sem			0.697982	1.37437	0.690066	0.471405			5	1	4
Kulab		1	7	10	0	17			6	0	5
		2	5	2	2	9		MK	9	10	3
		3	5	1	4	10			11	3	3
		4	6	0	5	11			9	2	2
Mean			5.75	3.25	2.75	11.75	3.91667		9	4	4	Total
SD			0.957427	4.57347	2.21736	3.59398		Mean	7.3125	5.0625	3.875	5.41667
Sem			0.399275	2.53691	1.33712	1.04847		SD	5.51022	5.0129	3.0304
Mek Kappah		1	9	10	3	22		Sem	2.03768	2.22796	1.53945
		2	11	3	3	17
		3	9	2	2	13
		4	9	4	4	17
Mean			9.5	4.75	3	17.25	5.75
SD			1	3.59398	0.816497	3.68556
Sem			0.324443	1.64903	0.471405	0.887378
Painting Day/NP Ele			Morning	Midday	Afternoon				Morning	Midday	Afternoon
Dokoon								D	12	12	2
		1	12	12	2	26			4	3	14
		2	4	3	14	21			13	15	2
		3	13	15	2	30			10	9	15
		4	10	9	15	34		N	7	9	7
Mean			9.75	9.75	8.25	27.75	9.25		5	7	9
SD			4.03113	5.12348	7.22842	5.56028			5	1	0
Sem			1.29099	1.64083	2.51661	1.05552			1	7	0
Num-oi		1	7	9	7	23		K	2	0	1
		2	5	7	9	21			2	1	4
		3	5	1	0	6			3	7	2
		4	1	7	0	8			0	5	1
Mean			4.5	6	4	14.5	4.83333	MK	11	15	8
SD			2.51661	3.4641	4.69042	8.73689			10	2	18
Sem			1.18634	1.41421	2.34521	2.29442			13	0	3
Kulab		1	2	0	1	3			3	13	10	Total
		2	2	1	4	7		Mean	6.3125	6.625	6	6.3125
		3	3	7	2	12		SD	4.52723	5.22653	5.78504
		4	0	5	1	6		Sem	1.80191	2.03058	2.36173
Mean			1.75	3.25	2	7	2.33333
SD			1.25831	3.30404	1.41421	3.74166
Sem			0.95119	1.83275	1	1.41421
Mek Kappah		1	11	15	8	34
		2	10	2	18	30
		3	13	0	3	16
		4	3	13	10	26									Morning	Midday	Afternoon			Morning	Midday	Afternoon
Mean			9.25	7.5	9.75	26.5	8.83333								7.3125	5.0625	3.875			6.3125	6.625	6
SD			4.34933	7.59386	6.23832	7.72442									2.03768	2.22796	1.53945			1.80191	2.03058	2.36173
Sem			1.43005	2.77288	1.99786	1.50052									5.51022	5.0129	3.0304			4.52723	5.22654	5.78504
			P	Morn	Mid	Aft		Morn	Mid	Aft		Morn	Mid	Aft		Morn	Mid	Aft
				3.25	6.75	2		2	6.25	1.25		1.75	7	7.75		4.5	9.5	5.5
				0.27735	1.14934	1.63299		1.29099	2.2	1.12546		1.78619	4.08248	1.66886		0.471405	3.35606	1.65145
			NP	3.25	2.25	3.5		5.75	3.25	2.75		10.75	10	6.25		9.5	4.75	3
				0.697982	1.37437	0.690066		0.399275	2.53691	1.33712		3.06392	2	2.12603		0.324443	1.64029	0.471405
			PDNPE	4.5	6	4		1.75	3.25	2		9.75	9.75	8.25		9.25	7.5	9.75
				1.18634	1.41421	2.34521		0.95119	1.83275	1		1.29099	1.64083	2.51661		1.43005	2.77288	1.99786

## Sheet: Sheet5
	Painting Day															inc sit.
Stereotyped		Day 1 (1)	Day 1 (2)	Day 1 (3)	Day 2 (1)	Day 2 (2)	Day 2 (3)	Day 3 (1)	Day 3 (2)	Day 3 (3)	Day 4 (1)	Day 4 (2)	Day 4 (3)		Stereotyped		Day 1 (1)	Day 1 (2)	Day 1 (3)	Day 2 (1)	Day 2 (2)	Day 2 (3)	Day 3 (1)	Day 3 (2)	Day 3 (3)	Day 4 (1)	Day 4 (2)	Day 4 (3)
	Dokoon	5	23	14	2	0	6	0	4	8	0	1	3			Dokoon	5	23	14	2	0	6	0	4	8	0	1	3
	Num-oi	4	3	0	3	10	4	3	8	4	3	6	0			Num-oi	6	5	0	4	14	4	3	9	5	4	9	0
	Kulab	0	1	0	1	11	1	3	11	3	4	2	1			Kulab	0	1	0	1	11	1	3	11	3	4	2	1
	Mek Kappah	4	1	7	4	22	0	6	14	6	4	1	9			Mek Kappah	4	1	7	4	22	0	6	14	6	4	1	9
Vocalisations
		Day 1 (1)	Day 1 (2)	Day 1 (3)	Day 2 (1)	Day 2 (2)	Day 2 (3)	Day 3 (1)	Day 3 (2)	Day 3 (3)	Day 4 (1)	Day 4 (2)	Day 4 (3)
	Dokoon	7	2	0	3	5	2	6	14	3	12	3	1
	Num-oi	3	0	3	5	3	0	3	15	31	0	4	0
	Kulab	0	0	0	2	1	1	2	8	0	0	3	0
Interactive		Day 1 (1)	Day 1 (2)	Day 1 (3)	Day 2 (1)	Day 2 (2)	Day 2 (3)	Day 3 (1)	Day 3 (2)	Day 3 (3)	Day 4 (1)	Day 4 (2)	Day 4 (3)
	Dokoon	11	21	3	29	19	18	13	41	6	17	8	4
	Num-oi	8	8	4	16	36	21	13	11	12	25	14	3
	Kulab	3	12	28	16	6	9	17	29	21	4	14	15
	Mek Kappah	3	6	3	9	0	5	2	2	2	7	0	0
Non-Interactive		Day 1 (1)	Day 1 (2)	Day 1 (3)	Day 2 (1)	Day 2 (2)	Day 2 (3)	Day 3 (1)	Day 3 (2)	Day 3 (3)	Day 4 (1)	Day 4 (2)	Day 4 (3)
	Dokoon	17	11	8	1	5	8	3	5	2	4	8	10
	Num-oi	10	13	22	3	33	21	0	4	10	41	5	18
	Kulab	19	0	3	7	2	9	7	2	18	7	3	0
	Mek Kappah	32	17	8	12	3	13	44	9	32	11	8	2
Non-Affiliative Arousal		Day 1 (1)	Day 1 (2)	Day 1 (3)	Day 2 (1)	Day 2 (2)	Day 2 (3)	Day 3 (1)	Day 3 (2)	Day 3 (3)	Day 4 (1)	Day 4 (2)	Day 4 (3)
	Dokoon	13	12	13	13	12	16	23	3	30	25	25	23
	Num-oi	2	5	11	6	6	14	2	6	8	14	4	27
	Kulab	2	14	3	7	11	11	4	1	11	5	8	1
	Mek Kappah	13	13	6	10	3	5	8	4	6	14	3	5
			PDay11	PDay21	PDay31	PDay41	NPDay11	NP21	NP31	NP41	PDNPE11	PDNPE21	PDNP31	PDNPE41
		Dokoon	5	2	0	0	10	6	25	2	12	4	13	10	6	2	2	6
		Num-oi	4	3	3	3	3	3	5	2	7	5	5	1	3	2	1	5
		Kulab	0	1	3	4	7	5	5	6	2	2	3	0	4	6	0	5
		Mek Kappah	4	4	6	4	9	11	9	9	11	10	13	3	2	9	4	4
	12
	9
	0
	15
			PDay11	PDay21	PDay31	PDay41	NPDay11	NP21	NP31	NP41
		Dokoon	5	2	0	0	10	6	25	2
		Num-oi	4	3	3	3	3	3	5	2
		Kulab	0	1	3	4	7	5	5	6
		Mek Kappah	4	4	6	4	9	11	9	9
			1.75	10.75
			3.25	3.25
			2	5.75
			4.5	9.5
	P
		Day 1 (1)	Day 1 (2)	Day 1 (3)	Day 2 (1)	Day 2 (2)	Day 2 (3)	Day 3 (1)	Day 3 (2)	Day 3 (3)	Day 4 (1)	Day 4 (2)	Day 4 (3)
	Stereotyped	5	23	14	2	0	6	0	4	8	0	1	3			10	8	0	6	16	13	25	14	6	2	2	6			12	12	2	4	3	14	13	15	2	10	9	15
	Vocalisations	7	2	0	3	5	2	6	14	3	12	3	1			18	11	10	7	14	8	8	0	7	0	22	11			0	0	3	0	16	6	5	3	0	0	0	0
	NP	10	8	0	6	16	13	25	14	6	2	2	6
		18	11	10	7	14	8	8	0	7	0	22	11
	PDNPE	12	12	2	4	3	14	13	15	2	10	9	15
		0	0	3	0	16	6	5	3	0	0	0	0

## Sheet: Sheet6
Abnormal Non-Painting Day
		Day 1 (1)	Day 1 (2)	Day 1 (3)	Day 2 (1)	Day 2 (2)	Day 2 (3)	Day 3 (1)	Day 3 (2)	Day 3 (3)	Day 4 (1)	Day 4 (2)	Day 4 (3)
	Dokoon	10	8	0	6	16	13	25	14	6	2	2	6	9.66667
	Num-oi	3	4	4	3	4	2	5	0	3	2	1	5	3
	Kulab	7	10	0	5	2	2	5	1	4	6	0	5	3.91667
	Mek Kappah	9	10	3	11	3	3	9	2	2	9	4	4	5.75
														0
														0
Vocalisations		Day 1 (1)	Day 1 (2)	Day 1 (3)	Day 2 (1)	Day 2 (2)	Day 2 (3)	Day 3 (1)	Day 3 (2)	Day 3 (3)	Day 4 (1)	Day 4 (2)	Day 4 (3)	0
	Dokoon	18	11	10	7	14	8	8	0	7	0	22	11	9.66667
	Num-oi	1	3	3	2	9	1	1	2	2	0	3	2	2.41667
	Kulab	0	0	0	0	1	0	0	0	0	0	2	1	0.333333
														0
Interactive		Day 1 (1)	Day 1 (2)	Day 1 (3)	Day 2 (1)	Day 2 (2)	Day 2 (3)	Day 3 (1)	Day 3 (2)	Day 3 (3)	Day 4 (1)	Day 4 (2)	Day 4 (3)	0
	Dokoon	3	12	29	22	16	29	15	7	9	12	24	28	17.1667
	Num-oi	11	22	17	11	24	20	16	4	9	15	2	3	12.8333
	Kulab	9	2	3	8	5	7	4	22	6	13	18	6	8.58333
	Mek Kappah	5	12	12	4	6	8	8	16	16	9	8	15	9.91667
														0
Non-Interactive		Day 1 (1)	Day 1 (2)	Day 1 (3)	Day 2 (1)	Day 2 (2)	Day 2 (3)	Day 3 (1)	Day 3 (2)	Day 3 (3)	Day 4 (1)	Day 4 (2)	Day 4 (3)	0
	Dokoon	9	4	16	17	10	13	4	13	20	13	8	17	12
	Num-oi	4	1	15	15	0	42	34	2	9	3	14	6	12.0833
	Kulab	6	12	6	5	7	6	3	5	2	6	5	8	5.91667
	Mek Kappah	26	37	47	11	27	40	30	40	48	10	32	37	32.0833
Non-Affiliative Arousal		Day 1 (1)	Day 1 (2)	Day 1 (3)	Day 2 (1)	Day 2 (2)	Day 2 (3)	Day 3 (1)	Day 3 (2)	Day 3 (3)	Day 4 (1)	Day 4 (2)	Day 4 (3)	0
	Dokoon	2	22	16	14	25	12	10	19	10	25	14	17	15.5
	Num-oi	3	7	3	5	3	4	25	7	8	16	23	10	9.5
	Kulab	12	14	15	15	11	11	19	11	2	12	12	15	12.4167
	Mek Kappah	0	5	11	7	7	5	10	9	10	7	13	10	7.83333
		Day 1 (1)	Day 2 (1)	Day 3 (1)	Day 4 (1)	Day 1 (3)	Day 2 (3)	Day 3 (3)	Day 4 (3)
		10	6	25	2	0	13	6	6
		3	3	5	2	4	2	3	5
		7	5	5	6	0	2	4	5
		9	11	9	9	3	3	2	4

## Sheet: Sheet7
Abnormal Painting Day NP elephant
		Day 1 (1)	Day 1 (2)	Day 1 (3)	Day 2 (1)	Day 2 (2)	Day 2 (3)	Day 3 (1)	Day 3 (2)	Day 3 (3)	Day 4 (1)	Day 4 (2)	Day 4 (3)
	Dokoon	12	12	2	4	3	14	13	15	2	10	9	15
	Num-oi	7	9	7	5	7	9	5	1	0	1	7	0
	Kulab	2	0	1	2	1	4	3	7	2	0	5	1
	Mek Kappah	11	15	8	10	2	18	13	0	3	3	13	10
Vocalisations		Day 1 (1)	Day 1 (2)	Day 1 (3)	Day 2 (1)	Day 2 (2)	Day 2 (3)	Day 3 (1)	Day 3 (2)	Day 3 (3)	Day 4 (1)	Day 4 (2)	Day 4 (3)
	Dokoon	0	0	3	0	16	6	5	3	0	0	0	0
	Num-oi	3	27	4	13	3	11	9	3	6	11	0	8
	Kulab	0	3	2	2	1	0	1	0	1	0	2	1
Interactive		Day 1 (1)	Day 1 (2)	Day 1 (3)	Day 2 (1)	Day 2 (2)	Day 2 (3)	Day 3 (1)	Day 3 (2)	Day 3 (3)	Day 4 (1)	Day 4 (2)	Day 4 (3)
	Dokoon	6	9	22	14	12	5	26	31	12	8	6	12
	Num-oi	13	30	6	10	13	11	20	11	17	6	2	16
	Kulab	6	12	4	11	18	4	8	0	7	8	5	7
	Mek Kappah	5	0	0	19	12	10	4	22	16	13	9	14
Non-Interactive		Day 1 (1)	Day 1 (2)	Day 1 (3)	Day 2 (1)	Day 2 (2)	Day 2 (3)	Day 3 (1)	Day 3 (2)	Day 3 (3)	Day 4 (1)	Day 4 (2)	Day 4 (3)
	Dokoon	28	30	33	6	7	12	1	12	1	8	13	19
	Num-oi	8	3	34	13	8	11	2	23	30	11	28	17
	Kulab	5	11	2	7	7	4	3	9	3	7	6	6
	Mek Kappah	1	19	0	1	34	2	46	46	16	11	4	13
Non-Affiliative Arousal		Day 1 (1)	Day 1 (2)	Day 1 (3)	Day 2 (1)	Day 2 (2)	Day 2 (3)	Day 3 (1)	Day 3 (2)	Day 3 (3)	Day 4 (1)	Day 4 (2)	Day 4 (3)
	Dokoon	6	5	0	17	3	19	11	1	8	14	24	34
	Num-oi	20	7	20	17	11	5	7	19	8	22	24	8
	Kulab	18	9	6	7	4	8	13	19	10	11	15	11
	Mek Kappah	0	2	0	1	15	0	13	6	9	12	7	3
